# Supplementary material for: Very High Yield of Urgent Small-Bowel Capsule Endoscopy for Ongoing Overt Suspected Small-Bowel Bleeding Irrespective of the Usual Predictive Factors
Source: Diagnostics (Basel). 2022 Nov 4;12(11):2685. doi: 10.3390/diagnostics12112685 (PMC9689099; doi:10.3390/diagnostics12112685)
Supplement: Supplementary file 1 [file diagnostics-12-02685-s001.zip]

Archive with 1 entries (1 files):
- diagnostics-1977722-supplementary.pdf
